# Supplementary material for: Variations in face experiences during the COVID-19 pandemic affect infants’ preference for their mother’s face
Source: PLoS One. 2026 Feb 11;21(2):e0340620. doi: 10.1371/journal.pone.0340620 (PMC12893562; doi:10.1371/journal.pone.0340620)
Supplement: S1 Data — (XLSX) [file pone.0340620.s001.xlsx]

## Sheet: Sheet1
	unmasked	unmasked	masked	masked	object-occluded	object-occluded
age	mother	unfamiliar	mother	unfamiliar	mother	unfamiliar
138	12002	12603	16284	10967	13174	11934
143	21206	6901	14097	11350	13392	13083
148	10920	10595	16356	10273	12382	12229
170	13013	14184	14898	12692	8858	12642
170	13864	12949	16161	12787	14958	11385
172	13851	11749	12916	12398	14036	8668
186	13134	12291	11526	13774	8242	9158
191	9078	13671	12551	8737	13178	13777
194	7123	14420	12098	6084	7008	17674
197	16287	12080	13005	7048	14318	11586
198	13703	14429	13496	11849	11658	15076
202	13383	14046	12595	8100	14609	9852
209	10401	14969	16655	7856	10595	8335
225	7185	12367	9610	8962	9361	9242
226	11410	10240	13542	7331	12761	11116
228	17431	11647	21724	7008	12691	14745
228	11799	16288	12964	14323	9991	14961
229	14222	5826	10062	12172	11572	7898
230	14791	11970	15062	9513	10654	12914
243	9775	13397	16010	9061	14119	10866
245	12815	14713	17543	7641	13706	11021
251	14283	11931	13504	15173	18824	9722
