# Supplementary material for: Variations in face experiences during the COVID-19 pandemic affect infants’ preference for their mother’s face
Source: PLoS One. 2026 Feb 11;21(2):e0340620. doi: 10.1371/journal.pone.0340620 (PMC12893562; doi:10.1371/journal.pone.0340620)
Supplement: S2 Data — (XLSX) [file pone.0340620.s002.xlsx]

## Sheet: Sheet1
	unmasked	unmasked	masked	masked
age	mother	unfamiliar	mother	unfamiliar
152	12336	15702	12728	7861
159	12232	11359	12699	11810
164	15807	9693	15764	15297
177	13006	6694	13032	9218
189	15130	10795	14778	9692
193	14797	9587	14737	8694
194	15354	12587	12554	9332
199	10904	16296	12203	15207
205	9568	7543	14542	11136
211	15649	13649	13427	10299
213	14731	11174	9438	12346
213	9216	6320	13213	10708
217	15030	14350	14173	12377
228	10393	8380	15140	10457
232	14726	12124	18634	11177
232	15500	8843	14661	9002
239	7912	8608	15774	11027
245	14300	10691	13177	5059
248	14300	10924	16628	8070
252	11928	9782	12041	8600
254	12325	10325	12319	6340
